# Supplementary material for: Associations of cardiorespiratory fitness and exercise with brain white matter in healthy adults: A systematic review and meta-analysis
Source: Brain Imaging Behav. 2022 Jun 30;16(5):2402–25. doi: 10.1007/s11682-022-00693-y (PMC9581839; doi:10.1007/s11682-022-00693-y)
Supplement: Supplementary file 1 — Supplementary file1 (XLSX 16 KB) [file 11682_2022_693_MOESM1_ESM.xlsx]

## Sheet: Longitudinal
Based on >> Study Quality Assessment Tools ( https://www.nhlbi.nih.gov/health-topics/study-quality-assessment-tools)
Quality Assessment for Interventional Studies (NIH)	Colmenares 2021	Sexton 2020	Maltais 2020	Lehmann 2020	Clark 2019	Rehfeld 2018	Moon 2018	Best 2017	Tabei 2017	Burzynska 2017	Arnardottir 2016	Bolandzadeh 2015	Best 2015	Smith 2014	Palmer 2013	Voss 2013	Colcombe 2006
1. Was the study described as randomized, a randomized trial, a randomized clinical trial, or an RCT?	yes	yes	yes	yes	yes	yes	yes	NA	yes	yes	NA	yes	yes	NA	yes	yes	yes
2. Was the method of randomization adequate (i.e., use of randomly generated assignment)?	yes	yes	yes	yes	yes	yes	yes	NA	yes	yes	NA	yes	yes	NA	yes	yes	yes
3. Was the treatment allocation concealed (so that assignments could not be predicted)?	yes	yes	yes	yes	yes	yes	yes	NA	yes	yes	NA	yes	yes	NA	yes	yes	yes
4. Were study participants and providers blinded to treatment group assignment?	NR	yes	NR	NR	NR	NR	NR	NA	NR	NR	NA	NR	NR	NR	NR	NR	NR
5. Were the people assessing the outcomes blinded to the participants' group assignments?	NR	yes	NR	NR	NR	NR	NR	yes	NR	NR	NR	NR	NR	NR	NR	NR	NR
6. Were the groups similar at baseline on important characteristics that could affect outcomes (e.g., demographics, risk factors, comorbid conditions) ?	yes	yes	yes	yes	yes	yes	yes	yes	yes	yes	yes	yes	yes	yes	yes	yes	No
7. Was the overall drop-out rate from the study at endpoint 20% or lower of the number allocated to treatment?	yes	yes	yes	yes	yes	No	NR	No	No	NR	yes	No	No	yes	No	NR	NR
8. Was the differential drop-out rate (between treatment groups) at endpoint 15 percentage points or lower?	yes	yes	yes	yes	yes	No	NR	NR	NR	NR	NA	yes	yes	yes	yes	NR	NR
9. Was there high adherence to the intervention protocols for each treatment group?	yes	yes	yes	yes	yes	yes	yes	NA	yes	yes	NA	yes	No	yes	No	NR	NR
10. Were other interventions avoided or similar in the groups (e.g., similar background treatments)?	yes	yes	yes	yes	yes	yes	yes	yes	yes	yes	yes	yes	yes	yes	yes	yes	yes
11. Were outcomes assessed using valid and reliable measures, implemented consistently across all study participants?	yes	yes	yes	yes	yes	yes	yes	yes	yes	yes	yes	yes	yes	yes	yes	yes	yes
12. Did the authors report that the sample size was sufficiently large to be able to detect a difference in the main outcome between groups with at least 80% power?	yes	No	yes	yes	No	NR	NR	NR	NR	NR	NR	NR	NR	NR	NR	NR	NR
13. Were outcomes reported or subgroups analyzed prespecified (i.e., identified before analyses were conducted)? (reported the pre-defined parameters)	yes	yes	yes	yes	yes	yes	yes	yes	yes	yes	yes	yes	yes	yes	yes	yes	yes
14. Were all randomized participants analyzed in the group to which they were originally assigned, i.e., did they use an intention-to-treat analysis? (Swap bet groups)	yes	yes	yes	yes	yes	yes	yes	yes	yes	yes	yes	yes	yes	yes	yes	yes	yes
Total Numbers of Yes	12 out of 14	13 out of 14	12 out of 14	12 out of 14	11 out of 14	9 out of 14	9 out of 14	6 out of 14	9 out of 14	9 out of 14	6 out of 14	10 out of 14	9 out of 14	8 out of 14	9 out of 14	8 out of 14	7 out pf 14
Quality Rating (Yes, No, NA (not applicable) or NR (not reported)) => Good, Fair, Poor	Good	Good	Good	Good	Good	Good	Good	Fair	Good	Good	Fair	Good	Good	Good	Good	Good	Fair
14/ 17 studies = Good quality & 3/ 17 studies = Fair quality

## Sheet: Cross-Sectional
Quality Assessment for Cross-Sectional Studies (NIH)	Palta 2021	Balbim 2021	Arbeloff 2021	Koblinsky 2021	Tarumi 2021	Gu 2020	Kim 2020	Johnson 2020	Strommer 2020	Wittfeld 2020	Opel 2019	Raichlen 2019	Wiliamson 2018	Vesperman 2018	Gujral 2018	Jochem 2017	PENTIKÄINEN 2017	Bracht 2016	Smith 2016	Oberlin 2016	Freudenberger 2016	Tian 2015	Hayes 2015	Zhu 2015	Boots 2015	Frederiksen 2015	Fleischman 2015	Burzynska 2014	Herting 2014	Tian 2014a	Tian 2014b	Wirth 2014	Demirakca 2014	Benedict 2013	Liu 2012	Johnson 2012	Gow 2012	Marks 2011	Bugg 2011	Ho 2011	Erickson 2007	Gordon 2008	Colcombe 2003
1. Was the research question or objective in this paper clearly stated?	yes	yes	yes	yes	yes	yes	yes	yes	yes	yes	yes	yes	yes	yes	yes	yes	yes	yes	yes	yes	yes	yes	yes	yes	yes	yes	yes	yes	yes	yes	yes	yes	yes	yes	yes	yes	yes	yes	yes	yes	yes	yes	yes
2. Was the study population clearly specified and defined?	yes	yes	yes	yes	yes	yes	yes	yes	yes	yes	yes	yes	yes	yes	yes	yes	yes	yes	yes	yes	yes	yes	yes	yes	yes	yes	yes	yes	yes	yes	yes	yes	yes	yes	yes	yes	yes	yes	yes	yes	yes	yes	yes
3. Was the participation rate of eligible persons at least 50%?	yes	yes	yes	yes	yes	yes	yes	yes	yes	yes	yes	yes	yes	yes	yes	yes	yes	yes	yes	yes	yes	yes	yes	yes	yes	yes	yes	yes	yes	yes	yes	yes	yes	yes	yes	yes	yes	yes	yes	yes	yes	yes	yes
4. Were all the subjects selected or recruited from the same or similar populations (including the same time period)? Were inclusion and exclusion criteria for being in the study prespecified and applied uniformly to all participants?	yes	yes	yes	yes	yes	yes	yes	yes	yes	yes	yes	yes	yes	yes	yes	yes	yes	yes	yes	yes	yes	yes	yes	yes	yes	yes	yes	yes	yes	yes	yes	yes	yes	yes	yes	yes	yes	yes	yes	yes	yes	yes	yes
5. Was a sample size justification, power description, or variance and effect estimates provided?	yes	yes	yes	yes	yes	yes	No	No	yes	yes	yes	yes	yes	NR	NR	yes	yes	NR	yes	yes	yes	yes	NR	yes	yes	yes	yes	yes	No	yes	yes	yes	yes	yes	NR	NR	yes	NR	yes	yes	yes	yes	NR
6. For the analyses in this paper, were the exposure(s) of interest measured prior to the outcome(s) being measured?	yes	yes	yes	yes	yes	yes	yes	yes	yes	yes	yes	yes	yes	yes	yes	yes	yes	yes	yes	yes	yes	yes	yes	yes	yes	yes	yes	yes	yes	yes	yes	yes	yes	No	yes	yes	yes	yes	yes	yes	yes	yes	yes
7. Was the timeframe sufficient so that one could reasonably expect to see an association between exposure and outcome if it existed?	yes	yes	yes	yes	yes	yes	yes	yes	yes	yes	yes	yes	yes	yes	yes	yes	yes	yes	yes	yes	yes	yes	yes	yes	yes	yes	yes	yes	yes	yes	yes	yes	yes	yes	yes	yes	yes	yes	yes	yes	yes	yes	yes
8. For exposures that can vary in amount or level, did the study examine different levels of the exposure as related to the outcome (e.g., categories of exposure, or exposure measured as continuous variable)?	yes	yes	yes	yes	yes	yes	yes	yes	yes	yes	yes	yes	yes	yes	yes	yes	yes	yes	yes	yes	yes	yes	yes	yes	yes	yes	yes	yes	yes	yes	yes	yes	yes	yes	yes	yes	yes	yes	yes	yes	yes	yes	yes
9. Were the exposure measures (independent variables) clearly defined, valid, reliable, and implemented consistently across all study participants?	yes	yes	yes	yes	yes	yes	yes	yes	yes	yes	yes	yes	yes	yes	yes	yes	yes	yes	yes	yes	yes	yes	yes	yes	yes	yes	yes	yes	yes	yes	yes	yes	yes	yes	yes	yes	yes	yes	yes	yes	yes	yes	yes
10. Was the exposure(s) assessed more than once over time?	No	No	No	No	No	No	No	No	No	No	No	No	No	No	No	No	No	No	No	No	No	No	No	No	No	No	No	No	No	No	No	No	No	yes	No	No	No	No	No	No	No	No	No
11. Were the outcome measures (dependent variables) clearly defined, valid, reliable, and implemented consistently across all study participants?	yes	yes	yes	yes	yes	yes	yes	yes	yes	yes	yes	yes	yes	yes	yes	yes	yes	yes	yes	yes	yes	yes	yes	yes	yes	yes	yes	yes	yes	yes	yes	yes	yes	yes	yes	yes	yes	yes	yes	yes	yes	yes	yes
12. Were the outcome assessors blinded to the exposure status of participants?	No	NR	NR	NR	yes	NR	NR	NR	NR	NR	NR	NR	yes	NR	NR	NR	NR	NR	NR	yes	yes	yes	NR	NR	yes	NR	NR	NR	NR	NR	NR	NR	NR	NR	NR	NR	yes	yes	NR	yes	NR	NR	yes
13. Was loss to follow-up after baseline 20% or less?	NA	NA	NA	NA	NA	NA	NA	NA	NA	No	NA	NA	NA	NA	NA	NA	NA	NA	NA	NA	NA	NA	NA	NA	NA	NA	NA	NA	NA	NA	NA	NA	NA	NA	NA	NA	NA	NA	NA	NA	NA	NA	NA
14. Were key potential confounding variables measured and adjusted statistically for their impact on the relationship between exposure(s) and outcome(s)?	yes	yes	yes	yes	yes	yes	yes	yes	yes	yes	yes	yes	yes	yes	yes	yes	yes	yes	yes	yes	yes	yes	yes	yes	yes	yes	yes	yes	yes	yes	yes	yes	yes	yes	yes	yes	yes	yes	yes	yes	yes	yes	yes
Total numbers if Yes !	11 out of 14	11 out of 14	11 out of 14	11 out of 14	12 out of 14	11 out of 14	10 out of 14	10 out of 14	11 out of 14	11 out of 14	11 out of 14	11 out of 14	12 out of 14	10 out of 14	10 out 0f 14	12 out of 14	11 out of 14	10 out of 14	11 out of 14	12 out of 14	12 out of 14	12 out of 14	10 out of 14	11 out of 14	12 out of 14	11 out of 14	11 out of 14	11 out of 14	10 out of 14	11 out of 14	11 out of 14	11 out of 14	11 out of 14	11 out of 14	10 out of 14	10 out of 14	12 out of 14	11 out of 14	11 out of 14	12 out of 14	11 out of 14	11 out of 14	11 out of 14
Quality Rating (Yes, No, NA or NR) => Good, Fair, Poor	Good	Good	Good	Good	Good	Good	Good	Good	Good	Good	Good	Good	Good	Good	Good	Good	Good	Good	Good	Good	Good	Good	Good	Good	Good	Good	Good	Good	Good	Good	Good	Good	Good	Good	Good	Good	Good	Good	Good	Good	Good	Good	Good
Good = if the risk of bias in method, meaures, and results is Low ; Poor = If that risk is High ! (No specific threshold is mentioned for rating in the NIH-Guideline)
